# Supplementary material for: Genome-Wide Characterization, Identification and Expression Profile of MYB Transcription Factor Gene Family during Abiotic and Biotic Stresses in Mango (Mangifera indica)
Source: Plants (Basel). 2022 Nov 16;11(22):3141. doi: 10.3390/plants11223141 (PMC9699602; doi:10.3390/plants11223141)
Supplement: Supplementary file 1 [file plants-11-03141-s001.zip]

Archive with 5 entries (5 files):
- Supplementary Materials of MiMYB-Table S1, Table S3, Figure S1,S2.pdf
- Table S2 The Ka, Ks and KaKs values of MiMYBs gene.xlsx
- Table S4-S8.xlsx
- Text S1 Nucleotide sequences of 54 MiMYB.pdf
- Text S2 Amino acid sequences of 54 MiMYB.pdf
