# Supplementary material for: Genome-Wide Characterization, Identification and Expression Profile of MYB Transcription Factor Gene Family during Abiotic and Biotic Stresses in Mango (Mangifera indica)
Source: Plants (Basel). 2022 Nov 16;11(22):3141. doi: 10.3390/plants11223141 (PMC9699602; doi:10.3390/plants11223141)
Supplement: Supplementary file 1 [file plants-11-03141-s001.zip › Table S2 The Ka, Ks and KaKs values of MiMYBs gene.xlsx]

## Sheet: Table S1-kaks 
Table S2 The Ka, Ks and Ka/Ks values of MiMYB genes
seq1	seq2	Ka	Ks	Ka/Ks	negative/positive selection
MiMYB6	MiMYB10	0.92811	2.90971	0.31897	negative
MiMYB28	MiMYB48	0.134226	0.351775	0.381568	negative
MiMYB10	MiMYB37	0.782713	2.03992	0.383698	negative
MiMYB6	MiMYB37	0.303917	0.664405	0.457428	negative
MiMYB15	MiMYB53	1.7983	3.16317	0.568512	negative
MiMYB25	MiMYB45	1.17577	1.95542	0.601287	negative
MiMYB9	MiMYB21	2.01253	3.22077	0.624859	negative
MiMYB22	MiMYB45	1.27282	2.00134	0.635983	negative
MiMYB6	MiMYB51	2.0314	3.00921	0.675062	negative
MiMYB8	MiMYB51	0.40734	0.601386	0.677337	negative
MiMYB17	MiMYB42	2.16651	3.17018	0.683403	negative
MiMYB40	MiMYB43	0.356242	0.520216	0.684795	negative
MiMYB38	MiMYB53	0.708146	0.994795	0.711851	negative
MiMYB16	MiMYB39	2.03049	2.82931	0.717662	negative
MiMYB9	MiMYB47	2.09303	2.87077	0.729083	negative
MiMYB15	MiMYB38	1.83183	2.50977	0.729881	negative
MiMYB14	MiMYB41	2.36075	3.22805	0.731324	negative
MiMYB15	MiMYB33	1.38963	1.89978	0.731467	negative
MiMYB22	MiMYB25	0.552753	0.742782	0.744165	negative
MiMYB26	MiMYB42	2.33128	3.1215	0.746846	negative
MiMYB7	MiMYB29	2.29799	3.06403	0.749988	negative
MiMYB32	MiMYB50	2.01548	2.68668	0.750175	negative
MiMYB24	MiMYB30	2.30349	3.04217	0.757188	negative
MiMYB37	MiMYB50	2.40714	3.16453	0.760664	negative
MiMYB30	MiMYB47	1.74961	2.28199	0.766704	negative
MiMYB6	MiMYB8	2.02613	2.63731	0.768254	negative
MiMYB32	MiMYB46	1.99945	2.58749	0.772739	negative
MiMYB11	MiMYB49	0.737637	0.952391	0.77451	negative
MiMYB11	MiMYB32	2.08413	2.68568	0.776016	negative
MiMYB17	MiMYB47	0.620354	0.798817	0.77659	negative
MiMYB44	MiMYB48	2.16248	2.76919	0.780907	negative
MiMYB7	MiMYB16	2.34251	2.99853	0.781219	negative
MiMYB8	MiMYB38	2.08274	2.64154	0.788459	negative
MiMYB21	MiMYB32	1.87999	2.38402	0.78858	negative
MiMYB16	MiMYB20	2.48526	3.13269	0.793331	negative
MiMYB7	MiMYB24	2.43917	3.06744	0.795181	negative
MiMYB5	MiMYB42	2.34923	2.9534	0.79543	negative
MiMYB26	MiMYB29	1.96092	2.43978	0.803729	negative
MiMYB9	MiMYB45	2.52876	3.13519	0.806572	negative
MiMYB14	MiMYB20	2.3501	2.91007	0.807577	negative
MiMYB15	MiMYB17	2.62815	3.22033	0.816113	negative
MiMYB15	MiMYB27	2.55251	3.12532	0.81672	negative
MiMYB24	MiMYB26	2.66018	3.22369	0.825196	negative
MiMYB51	MiMYB53	2.00378	2.41896	0.828366	negative
MiMYB2	MiMYB20	2.07712	2.50588	0.828898	negative
MiMYB26	MiMYB37	2.02018	2.42558	0.832862	negative
MiMYB1	MiMYB25	2.39641	2.86525	0.83637	negative
MiMYB8	MiMYB37	2.24537	2.68424	0.836501	negative
MiMYB47	MiMYB52	2.56398	3.06265	0.837177	negative
MiMYB2	MiMYB38	2.64945	3.15026	0.841028	negative
MiMYB4	MiMYB21	2.44509	2.90152	0.842691	negative
MiMYB24	MiMYB38	2.59108	3.07273	0.843251	negative
MiMYB13	MiMYB49	2.6448	3.12517	0.846291	negative
MiMYB7	MiMYB20	2.10724	2.476	0.851066	negative
MiMYB25	MiMYB36	2.26743	2.6609	0.852128	negative
MiMYB3	MiMYB19	2.36095	2.75925	0.855649	negative
MiMYB3	MiMYB26	2.55659	2.98206	0.857323	negative
MiMYB10	MiMYB45	2.45325	2.85891	0.858106	negative
MiMYB16	MiMYB42	2.54925	2.96355	0.860202	negative
MiMYB10	MiMYB38	2.42154	2.81415	0.86049	negative
MiMYB8	MiMYB50	2.40312	2.79183	0.860768	negative
MiMYB28	MiMYB53	2.62803	3.04442	0.863227	negative
MiMYB26	MiMYB32	1.55851	1.80042	0.865634	negative
MiMYB10	MiMYB12	2.12852	2.45099	0.868435	negative
MiMYB36	MiMYB46	1.96911	2.26554	0.869155	negative
MiMYB15	MiMYB52	2.20456	2.53168	0.87079	negative
MiMYB14	MiMYB21	2.53873	2.90544	0.873787	negative
MiMYB15	MiMYB49	2.57901	2.9495	0.874388	negative
MiMYB9	MiMYB36	2.74995	3.1399	0.875811	negative
MiMYB18	MiMYB29	2.73388	3.1215	0.875822	negative
MiMYB26	MiMYB38	2.73191	3.11506	0.877003	negative
MiMYB15	MiMYB34	2.62061	2.98336	0.878409	negative
MiMYB7	MiMYB51	2.73467	3.10634	0.880351	negative
MiMYB24	MiMYB53	2.64581	3.00363	0.880873	negative
MiMYB11	MiMYB12	2.61305	2.96449	0.88145	negative
MiMYB11	MiMYB28	2.80375	3.17226	0.883834	negative
MiMYB8	MiMYB34	2.49854	2.82199	0.885382	negative
MiMYB7	MiMYB31	2.20969	2.4881	0.888101	negative
MiMYB24	MiMYB39	2.45764	2.75935	0.890658	negative
MiMYB17	MiMYB48	2.83981	3.1878	0.890835	negative
MiMYB1	MiMYB13	2.56836	2.87897	0.892112	negative
MiMYB4	MiMYB13	2.44367	2.73671	0.892925	negative
MiMYB17	MiMYB20	2.49225	2.78564	0.894677	negative
MiMYB15	MiMYB20	2.19852	2.44909	0.89769	negative
MiMYB32	MiMYB53	2.47539	2.75259	0.899297	negative
MiMYB23	MiMYB40	2.29398	2.54435	0.901599	negative
MiMYB10	MiMYB54	2.54021	2.81186	0.90339	negative
MiMYB47	MiMYB53	2.90641	3.21689	0.903486	negative
MiMYB5	MiMYB44	1.62875	1.79574	0.907008	negative
MiMYB2	MiMYB17	2.87044	3.16473	0.90701	negative
MiMYB9	MiMYB39	2.49476	2.74818	0.907784	negative
MiMYB37	MiMYB51	2.12442	2.33731	0.90892	negative
MiMYB1	MiMYB5	2.48337	2.73152	0.909152	negative
MiMYB2	MiMYB51	2.72795	2.98576	0.913653	negative
MiMYB33	MiMYB51	2.95626	3.22312	0.917206	negative
MiMYB4	MiMYB28	2.16696	2.35237	0.921182	negative
MiMYB18	MiMYB27	2.53381	2.74975	0.921468	negative
MiMYB36	MiMYB54	1.96379	2.12983	0.922036	negative
MiMYB3	MiMYB18	2.19472	2.37744	0.923145	negative
MiMYB7	MiMYB37	2.26216	2.44645	0.924671	negative
MiMYB32	MiMYB49	2.35586	2.54263	0.926546	negative
MiMYB40	MiMYB50	2.49045	2.68395	0.927903	negative
MiMYB14	MiMYB23	2.37761	2.55844	0.92932	negative
MiMYB27	MiMYB30	2.03605	2.18907	0.930098	negative
MiMYB26	MiMYB44	1.99519	2.14427	0.930479	negative
MiMYB9	MiMYB18	2.387	2.56118	0.931994	negative
MiMYB16	MiMYB38	2.57761	2.76478	0.932303	negative
MiMYB21	MiMYB26	2.40193	2.57476	0.932877	negative
MiMYB29	MiMYB38	2.54723	2.72981	0.933114	negative
MiMYB2	MiMYB13	2.31666	2.47373	0.936504	negative
MiMYB8	MiMYB19	2.59315	2.76791	0.936861	negative
MiMYB10	MiMYB25	2.67208	2.85119	0.937179	negative
MiMYB21	MiMYB50	2.58442	2.75135	0.939328	negative
MiMYB2	MiMYB9	2.45396	2.61154	0.93966	negative
MiMYB28	MiMYB52	2.99141	3.17013	0.943624	negative
MiMYB16	MiMYB17	2.3708	2.50898	0.944929	negative
MiMYB7	MiMYB30	2.36296	2.49479	0.947158	negative
MiMYB28	MiMYB44	2.26669	2.38279	0.951276	negative
MiMYB23	MiMYB43	2.42603	2.55007	0.951357	negative
MiMYB9	MiMYB50	2.56098	2.69109	0.951653	negative
MiMYB27	MiMYB46	2.22222	2.32933	0.954018	negative
MiMYB11	MiMYB16	2.22027	2.31836	0.95769	negative
MiMYB22	MiMYB33	2.14081	2.23135	0.959423	negative
MiMYB22	MiMYB46	2.60275	2.71249	0.959542	negative
MiMYB18	MiMYB19	2.98679	3.11056	0.96021	negative
MiMYB2	MiMYB10	2.72722	2.83897	0.960636	negative
MiMYB26	MiMYB52	2.43304	2.51956	0.965659	negative
MiMYB2	MiMYB53	2.63815	2.72179	0.969272	negative
MiMYB15	MiMYB50	2.55742	2.63223	0.971579	negative
MiMYB7	MiMYB9	2.84594	2.92371	0.973401	negative
MiMYB35	MiMYB40	2.40075	2.46295	0.974744	negative
MiMYB3	MiMYB50	2.30068	2.35551	0.976722	negative
MiMYB47	MiMYB49	2.82987	2.89688	0.976868	negative
MiMYB32	MiMYB41	2.23306	2.28539	0.977102	negative
MiMYB14	MiMYB33	2.50631	2.56441	0.977344	negative
MiMYB26	MiMYB41	2.48092	2.53698	0.977904	negative
MiMYB4	MiMYB41	2.8175	2.87529	0.979901	negative
MiMYB13	MiMYB27	2.82779	2.88141	0.981391	negative
MiMYB3	MiMYB4	2.41221	2.45687	0.981825	negative
MiMYB10	MiMYB22	2.05789	2.08748	0.985826	negative
MiMYB32	MiMYB37	2.23732	2.26793	0.986504	negative
MiMYB9	MiMYB53	2.71066	2.74331	0.988095	negative
MiMYB5	MiMYB6	2.79435	2.8251	0.989117	negative
MiMYB15	MiMYB18	2.80946	2.83887	0.989639	negative
MiMYB24	MiMYB48	3.03529	3.06235	0.991163	negative
MiMYB16	MiMYB49	2.28733	2.30432	0.992626	negative
MiMYB25	MiMYB29	2.61851	2.63631	0.993248	negative
MiMYB47	MiMYB54	2.73634	2.75417	0.993526	negative
MiMYB29	MiMYB33	2.54405	2.55473	0.995821	negative
MiMYB11	MiMYB14	2.5605	2.56106	0.999782	negative
MiMYB25	MiMYB48	2.92116	2.90644	1.00507	positive
MiMYB4	MiMYB17	2.83463	2.81217	1.00799	positive
MiMYB9	MiMYB22	2.85021	2.82623	1.00848	positive
MiMYB3	MiMYB37	2.46665	2.44516	1.00879	positive
MiMYB21	MiMYB48	2.26291	2.24162	1.0095	positive
MiMYB5	MiMYB21	2.15163	2.13087	1.00974	positive
MiMYB8	MiMYB47	2.97061	2.94194	1.00974	positive
MiMYB7	MiMYB41	2.68287	2.65582	1.01019	positive
MiMYB11	MiMYB36	2.45319	2.42518	1.01155	positive
MiMYB38	MiMYB51	1.93658	1.91357	1.01202	positive
MiMYB15	MiMYB42	1.78394	1.76065	1.01323	positive
MiMYB24	MiMYB44	2.2427	2.21208	1.01384	positive
MiMYB18	MiMYB31	2.6682	2.61703	1.01955	positive
MiMYB40	MiMYB51	2.74479	2.68636	1.02175	positive
MiMYB26	MiMYB49	2.99606	2.93101	1.02219	positive
MiMYB4	MiMYB8	2.48876	2.43413	1.02244	positive
MiMYB33	MiMYB52	2.09443	2.03596	1.02872	positive
MiMYB39	MiMYB53	3.0813	2.99524	1.02873	positive
MiMYB8	MiMYB16	3.10689	3.0173	1.02969	positive
MiMYB16	MiMYB43	2.97035	2.88196	1.03067	positive
MiMYB19	MiMYB26	2.29203	2.22255	1.03126	positive
MiMYB15	MiMYB32	3.10628	3.0108	1.03171	positive
MiMYB19	MiMYB20	2.26342	2.19181	1.03267	positive
MiMYB26	MiMYB33	2.58021	2.49808	1.03288	positive
MiMYB17	MiMYB35	2.4178	2.33804	1.03411	positive
MiMYB46	MiMYB48	2.37527	2.29627	1.03441	positive
MiMYB31	MiMYB52	2.8204	2.72592	1.03466	positive
MiMYB42	MiMYB45	2.40276	2.32201	1.03478	positive
MiMYB9	MiMYB44	3.21873	3.10658	1.0361	positive
MiMYB3	MiMYB54	2.36455	2.27922	1.03744	positive
MiMYB18	MiMYB54	2.28369	2.19813	1.03892	positive
MiMYB12	MiMYB44	2.90538	2.79623	1.03903	positive
MiMYB7	MiMYB26	2.79609	2.69079	1.03913	positive
MiMYB10	MiMYB53	2.29874	2.2039	1.04303	positive
MiMYB25	MiMYB50	3.20795	3.07416	1.04352	positive
MiMYB43	MiMYB46	2.65529	2.53896	1.04582	positive
MiMYB1	MiMYB47	2.99675	2.85644	1.04912	positive
MiMYB22	MiMYB40	2.10635	2.00513	1.05048	positive
MiMYB39	MiMYB48	2.66857	2.54011	1.05057	positive
MiMYB19	MiMYB39	2.87722	2.73794	1.05087	positive
MiMYB10	MiMYB11	2.55324	2.42933	1.05101	positive
MiMYB14	MiMYB53	3.15443	2.9827	1.05758	positive
MiMYB7	MiMYB38	2.34283	2.21368	1.05834	positive
MiMYB20	MiMYB30	2.84983	2.69216	1.05856	positive
MiMYB4	MiMYB46	2.27913	2.15161	1.05927	positive
MiMYB13	MiMYB47	2.37105	2.2289	1.06378	positive
MiMYB9	MiMYB30	2.72711	2.55588	1.06699	positive
MiMYB4	MiMYB36	2.15831	2.02133	1.06777	positive
MiMYB17	MiMYB18	2.39146	2.23842	1.06837	positive
MiMYB4	MiMYB19	2.17987	2.04031	1.0684	positive
MiMYB4	MiMYB14	2.37184	2.21856	1.06909	positive
MiMYB11	MiMYB23	2.49144	2.32956	1.06949	positive
MiMYB5	MiMYB32	2.18226	2.03607	1.0718	positive
MiMYB27	MiMYB29	2.62548	2.44848	1.07229	positive
MiMYB24	MiMYB40	2.72351	2.53451	1.07457	positive
MiMYB13	MiMYB42	2.24296	2.08025	1.07822	positive
MiMYB9	MiMYB16	2.87493	2.665	1.07877	positive
MiMYB31	MiMYB41	2.43091	2.2516	1.07964	positive
MiMYB12	MiMYB52	2.78485	2.573	1.08233	positive
MiMYB50	MiMYB51	2.70425	2.49802	1.08256	positive
MiMYB6	MiMYB19	2.90132	2.67605	1.08418	positive
MiMYB15	MiMYB54	2.73805	2.52505	1.08435	positive
MiMYB3	MiMYB48	2.73226	2.51619	1.08587	positive
MiMYB22	MiMYB42	2.34767	2.16067	1.08655	positive
MiMYB7	MiMYB53	2.29899	2.11562	1.08668	positive
MiMYB22	MiMYB52	3.2213	2.96428	1.08671	positive
MiMYB28	MiMYB36	2.19423	2.01912	1.08673	positive
MiMYB17	MiMYB52	3.18201	2.92751	1.08693	positive
MiMYB21	MiMYB54	2.78267	2.55219	1.09031	positive
MiMYB21	MiMYB43	2.8235	2.58653	1.09162	positive
MiMYB34	MiMYB46	2.51106	2.29548	1.09392	positive
MiMYB6	MiMYB32	2.16401	1.97799	1.09405	positive
MiMYB5	MiMYB47	2.25075	2.05556	1.09496	positive
MiMYB9	MiMYB14	2.76339	2.52274	1.09539	positive
MiMYB13	MiMYB46	2.59904	2.37259	1.09544	positive
MiMYB22	MiMYB38	2.76687	2.52461	1.09596	positive
MiMYB31	MiMYB45	2.62119	2.39122	1.09617	positive
MiMYB11	MiMYB24	2.81599	2.56529	1.09773	positive
MiMYB45	MiMYB46	2.4518	2.23316	1.09791	positive
MiMYB8	MiMYB17	2.78591	2.53669	1.09825	positive
MiMYB34	MiMYB48	2.626	2.38824	1.09955	positive
MiMYB15	MiMYB21	2.21194	2.00684	1.1022	positive
MiMYB3	MiMYB47	2.28541	2.07171	1.10315	positive
MiMYB26	MiMYB48	2.72694	2.45895	1.10899	positive
MiMYB27	MiMYB34	1.97708	1.77774	1.11213	positive
MiMYB34	MiMYB49	2.79433	2.51065	1.11299	positive
MiMYB3	MiMYB22	3.09766	2.78261	1.11322	positive
MiMYB44	MiMYB47	2.51817	2.26196	1.11327	positive
MiMYB3	MiMYB17	2.17182	1.94724	1.11534	positive
MiMYB11	MiMYB30	2.00387	1.79652	1.11542	positive
MiMYB23	MiMYB30	2.87052	2.57226	1.11595	positive
MiMYB49	MiMYB51	2.97182	2.65782	1.11814	positive
MiMYB13	MiMYB32	2.90219	2.59519	1.11829	positive
MiMYB27	MiMYB42	2.61773	2.33755	1.11986	positive
MiMYB2	MiMYB32	2.90544	2.59402	1.12005	positive
MiMYB1	MiMYB11	2.94924	2.6309	1.121	positive
MiMYB25	MiMYB32	2.17671	1.94171	1.12103	positive
MiMYB4	MiMYB25	2.80228	2.49904	1.12134	positive
MiMYB3	MiMYB13	2.76652	2.46638	1.12169	positive
MiMYB38	MiMYB47	2.98605	2.65913	1.12294	positive
MiMYB45	MiMYB54	2.53005	2.24752	1.12571	positive
MiMYB10	MiMYB29	2.94095	2.61145	1.12618	positive
MiMYB9	MiMYB15	3.01031	2.66569	1.12928	positive
MiMYB12	MiMYB30	2.65225	2.34698	1.13007	positive
MiMYB20	MiMYB24	2.75372	2.43616	1.13035	positive
MiMYB22	MiMYB24	2.83885	2.50726	1.13225	positive
MiMYB39	MiMYB45	2.68716	2.37189	1.13292	positive
MiMYB17	MiMYB31	2.57655	2.27395	1.13307	positive
MiMYB36	MiMYB42	3.21902	2.83109	1.13702	positive
MiMYB4	MiMYB50	2.70624	2.37654	1.13873	positive
MiMYB17	MiMYB51	2.84136	2.49051	1.14087	positive
MiMYB9	MiMYB40	2.55175	2.23517	1.14164	positive
MiMYB17	MiMYB28	3.02767	2.65136	1.14193	positive
MiMYB29	MiMYB54	2.46301	2.15608	1.14236	positive
MiMYB1	MiMYB9	2.07324	1.81134	1.14459	positive
MiMYB8	MiMYB33	3.05971	2.66853	1.14659	positive
MiMYB45	MiMYB52	2.3464	2.04591	1.14687	positive
MiMYB39	MiMYB46	2.44034	2.10898	1.15712	positive
MiMYB27	MiMYB47	2.84347	2.45553	1.15799	positive
MiMYB20	MiMYB52	2.35695	2.03384	1.15887	positive
MiMYB9	MiMYB27	2.73375	2.35539	1.16064	positive
MiMYB16	MiMYB46	2.49033	2.13781	1.1649	positive
MiMYB16	MiMYB45	2.94586	2.51965	1.16915	positive
MiMYB26	MiMYB31	2.50461	2.14191	1.16933	positive
MiMYB5	MiMYB36	2.84906	2.4349	1.17009	positive
MiMYB38	MiMYB46	2.80361	2.38983	1.17314	positive
MiMYB50	MiMYB52	2.87804	2.45207	1.17372	positive
MiMYB21	MiMYB40	2.58749	2.19925	1.17653	positive
MiMYB19	MiMYB27	3.1522	2.6541	1.18767	positive
MiMYB28	MiMYB41	3.17591	2.67346	1.18794	positive
MiMYB6	MiMYB15	2.43069	2.04555	1.18828	positive
MiMYB11	MiMYB13	3.22468	2.70908	1.19032	positive
MiMYB20	MiMYB26	2.83745	2.3803	1.19206	positive
MiMYB9	MiMYB43	2.4071	2.01508	1.19454	positive
MiMYB46	MiMYB52	2.53736	2.11794	1.19803	positive
MiMYB22	MiMYB32	1.87975	1.56254	1.20301	positive
MiMYB12	MiMYB28	3.07737	2.55313	1.20533	positive
MiMYB37	MiMYB39	2.49193	2.06682	1.20568	positive
MiMYB33	MiMYB48	2.53441	2.10177	1.20585	positive
MiMYB4	MiMYB26	2.3759	1.97008	1.20599	positive
MiMYB30	MiMYB35	2.82443	2.33655	1.20881	positive
MiMYB26	MiMYB45	2.91393	2.40749	1.21036	positive
MiMYB32	MiMYB39	2.50836	2.06927	1.21219	positive
MiMYB16	MiMYB51	2.73618	2.25645	1.21261	positive
MiMYB27	MiMYB48	2.22234	1.8268	1.21652	positive
MiMYB4	MiMYB27	2.85591	2.34529	1.21772	positive
MiMYB8	MiMYB41	2.17111	1.78084	1.21915	positive
MiMYB6	MiMYB38	2.47515	2.02978	1.21942	positive
MiMYB49	MiMYB52	2.45069	2.00445	1.22263	positive
MiMYB32	MiMYB36	2.16913	1.77392	1.22278	positive
MiMYB9	MiMYB13	2.04497	1.67026	1.22434	positive
MiMYB16	MiMYB28	2.90348	2.3677	1.22629	positive
MiMYB31	MiMYB36	2.46107	2.00393	1.22812	positive
MiMYB19	MiMYB30	3.01301	2.44442	1.23261	positive
MiMYB22	MiMYB26	2.81521	2.28339	1.23291	positive
MiMYB20	MiMYB40	2.32	1.88079	1.23353	positive
MiMYB14	MiMYB27	2.42992	1.96817	1.23461	positive
MiMYB12	MiMYB37	2.91275	2.35869	1.2349	positive
MiMYB5	MiMYB38	2.53968	2.05391	1.23651	positive
MiMYB34	MiMYB54	2.35132	1.89619	1.24003	positive
MiMYB39	MiMYB49	2.20957	1.77943	1.24173	positive
MiMYB15	MiMYB23	2.73538	2.20172	1.24238	positive
MiMYB34	MiMYB51	2.53404	2.03582	1.24473	positive
MiMYB14	MiMYB52	2.34473	1.88249	1.24555	positive
MiMYB3	MiMYB38	2.61293	2.0938	1.24793	positive
MiMYB40	MiMYB47	3.08583	2.46829	1.25019	positive
MiMYB20	MiMYB25	2.49634	1.99616	1.25057	positive
MiMYB38	MiMYB41	2.98251	2.38344	1.25135	positive
MiMYB38	MiMYB48	2.65127	2.11711	1.25231	positive
MiMYB5	MiMYB26	2.39674	1.91215	1.25343	positive
MiMYB2	MiMYB42	2.56732	2.04596	1.25482	positive
MiMYB18	MiMYB43	2.46899	1.9672	1.25508	positive
MiMYB22	MiMYB43	2.13255	1.69865	1.25544	positive
MiMYB7	MiMYB47	2.82448	2.24414	1.2586	positive
MiMYB32	MiMYB35	2.45716	1.9508	1.25956	positive
MiMYB3	MiMYB8	2.76149	2.19237	1.25959	positive
MiMYB5	MiMYB17	2.24884	1.78457	1.26016	positive
MiMYB18	MiMYB38	2.72667	2.16305	1.26057	positive
MiMYB45	MiMYB51	2.62298	2.07636	1.26326	positive
MiMYB35	MiMYB48	2.55111	2.01699	1.26481	positive
MiMYB4	MiMYB9	2.43809	1.91974	1.27001	positive
MiMYB20	MiMYB43	2.24512	1.76725	1.2704	positive
MiMYB21	MiMYB46	2.80896	2.21016	1.27093	positive
MiMYB36	MiMYB48	2.51866	1.97811	1.27327	positive
MiMYB23	MiMYB26	2.75628	2.16276	1.27442	positive
MiMYB16	MiMYB53	2.659	2.08537	1.27508	positive
MiMYB21	MiMYB36	2.59396	2.02846	1.27878	positive
MiMYB8	MiMYB49	2.77232	2.16482	1.28063	positive
MiMYB1	MiMYB27	2.62009	2.03617	1.28677	positive
MiMYB9	MiMYB20	2.96639	2.30319	1.28795	positive
MiMYB5	MiMYB53	2.41964	1.87644	1.28948	positive
MiMYB4	MiMYB40	2.8437	2.19867	1.29338	positive
MiMYB1	MiMYB52	2.8238	2.18078	1.29486	positive
MiMYB40	MiMYB45	2.87469	2.21203	1.29957	positive
MiMYB1	MiMYB22	3.01486	2.31526	1.30217	positive
MiMYB17	MiMYB43	2.66408	2.04563	1.30232	positive
MiMYB10	MiMYB50	2.79754	2.14546	1.30393	positive
MiMYB11	MiMYB38	2.36786	1.81568	1.30412	positive
MiMYB25	MiMYB31	3.15513	2.41289	1.30761	positive
MiMYB10	MiMYB19	2.6861	2.05103	1.30964	positive
MiMYB33	MiMYB49	2.38221	1.81693	1.31112	positive
MiMYB6	MiMYB7	2.38372	1.81329	1.31459	positive
MiMYB43	MiMYB53	3.01988	2.29618	1.31518	positive
MiMYB52	MiMYB53	2.33162	1.77239	1.31552	positive
MiMYB14	MiMYB32	2.62131	1.98861	1.31816	positive
MiMYB19	MiMYB24	2.56939	1.94565	1.32058	positive
MiMYB10	MiMYB32	2.67547	2.02421	1.32173	positive
MiMYB38	MiMYB49	2.63524	1.98971	1.32443	positive
MiMYB6	MiMYB30	2.51502	1.8954	1.32691	positive
MiMYB20	MiMYB41	2.67677	2.01462	1.32867	positive
MiMYB1	MiMYB8	2.63019	1.97938	1.32879	positive
MiMYB9	MiMYB25	2.68522	2.01804	1.33061	positive
MiMYB41	MiMYB46	2.6429	1.98543	1.33114	positive
MiMYB10	MiMYB49	2.38842	1.78608	1.33724	positive
MiMYB48	MiMYB49	2.53844	1.89481	1.33968	positive
MiMYB15	MiMYB22	2.57451	1.91946	1.34127	positive
MiMYB15	MiMYB45	2.53539	1.8858	1.34447	positive
MiMYB11	MiMYB52	2.10896	1.56646	1.34632	positive
MiMYB4	MiMYB52	2.63322	1.955	1.34692	positive
MiMYB1	MiMYB42	2.31592	1.71881	1.3474	positive
MiMYB38	MiMYB52	2.30903	1.71254	1.3483	positive
MiMYB2	MiMYB47	2.25182	1.66932	1.34895	positive
MiMYB28	MiMYB39	2.37539	1.75959	1.34996	positive
MiMYB6	MiMYB49	2.86848	2.12193	1.35182	positive
MiMYB1	MiMYB3	3.20238	2.36438	1.35443	positive
MiMYB4	MiMYB48	2.294	1.69358	1.35452	positive
MiMYB3	MiMYB49	2.32466	1.71511	1.3554	positive
MiMYB1	MiMYB41	2.61511	1.9289	1.35575	positive
MiMYB11	MiMYB31	2.80065	2.05783	1.36097	positive
MiMYB11	MiMYB15	2.55511	1.8621	1.37217	positive
MiMYB15	MiMYB37	2.57253	1.87474	1.37221	positive
MiMYB35	MiMYB43	2.48776	1.80276	1.37997	positive
MiMYB15	MiMYB31	3.0541	2.21168	1.3809	positive
MiMYB4	MiMYB31	2.68185	1.93671	1.38475	positive
MiMYB5	MiMYB37	2.68144	1.9357	1.38526	positive
MiMYB14	MiMYB39	2.5913	1.86665	1.38821	positive
MiMYB4	MiMYB54	2.25451	1.62216	1.38981	positive
MiMYB1	MiMYB30	2.83594	2.03739	1.39195	positive
MiMYB25	MiMYB38	2.65939	1.90994	1.3924	positive
MiMYB4	MiMYB20	2.24048	1.60439	1.39647	positive
MiMYB21	MiMYB30	2.77256	1.98094	1.39962	positive
MiMYB3	MiMYB53	3.20343	2.28771	1.40028	positive
MiMYB3	MiMYB40	2.80987	2.00588	1.40082	positive
MiMYB26	MiMYB36	2.92138	2.08124	1.40367	positive
MiMYB17	MiMYB40	2.57768	1.83559	1.40428	positive
MiMYB3	MiMYB42	2.56817	1.82765	1.40518	positive
MiMYB25	MiMYB53	2.57794	1.83308	1.40635	positive
MiMYB31	MiMYB49	2.55575	1.81683	1.40671	positive
MiMYB18	MiMYB41	2.88561	2.04666	1.40991	positive
MiMYB23	MiMYB53	3.18327	2.25756	1.41005	positive
MiMYB6	MiMYB28	3.18332	2.2537	1.41249	positive
MiMYB7	MiMYB8	2.81571	1.9927	1.41301	positive
MiMYB11	MiMYB53	2.37141	1.67702	1.41406	positive
MiMYB50	MiMYB54	2.80901	1.98554	1.41473	positive
MiMYB2	MiMYB24	2.79934	1.97769	1.41546	positive
MiMYB10	MiMYB23	3.19653	2.25329	1.4186	positive
MiMYB24	MiMYB54	3.02606	2.13135	1.41979	positive
MiMYB25	MiMYB40	2.82102	1.98601	1.42044	positive
MiMYB18	MiMYB53	2.70724	1.90568	1.42061	positive
MiMYB11	MiMYB54	2.78618	1.95668	1.42393	positive
MiMYB48	MiMYB53	3.00985	2.11352	1.42409	positive
MiMYB41	MiMYB43	2.52886	1.77406	1.42546	positive
MiMYB7	MiMYB45	2.95107	2.06951	1.42598	positive
MiMYB30	MiMYB49	1.96466	1.37733	1.42642	positive
MiMYB20	MiMYB45	2.42689	1.69553	1.43135	positive
MiMYB22	MiMYB48	3.0349	2.11871	1.43242	positive
MiMYB30	MiMYB43	2.65949	1.8525	1.43563	positive
MiMYB30	MiMYB48	2.88381	2.00788	1.43625	positive
MiMYB36	MiMYB52	2.88736	2.01008	1.43644	positive
MiMYB4	MiMYB49	2.51087	1.74771	1.43666	positive
MiMYB38	MiMYB43	2.93239	2.041	1.43674	positive
MiMYB1	MiMYB34	2.7965	1.93963	1.44177	positive
MiMYB20	MiMYB51	2.99898	2.07174	1.44757	positive
MiMYB41	MiMYB50	2.89948	1.99972	1.44994	positive
MiMYB7	MiMYB17	2.33997	1.61213	1.45148	positive
MiMYB41	MiMYB52	2.65199	1.82367	1.45421	positive
MiMYB11	MiMYB27	2.65241	1.82355	1.45453	positive
MiMYB3	MiMYB11	2.85425	1.95961	1.45654	positive
MiMYB4	MiMYB18	3.00851	2.05974	1.46063	positive
MiMYB29	MiMYB39	3.21184	2.19724	1.46176	positive
MiMYB28	MiMYB33	2.77932	1.89979	1.46296	positive
MiMYB16	MiMYB40	3.04834	2.06787	1.47415	positive
MiMYB7	MiMYB48	2.56949	1.74006	1.47667	positive
MiMYB9	MiMYB11	2.59881	1.75891	1.47751	positive
MiMYB22	MiMYB53	2.76783	1.8695	1.48052	positive
MiMYB18	MiMYB40	2.87048	1.93494	1.4835	positive
MiMYB36	MiMYB49	2.75663	1.85704	1.48442	positive
MiMYB26	MiMYB28	2.77145	1.8634	1.48731	positive
MiMYB19	MiMYB45	2.60887	1.75153	1.48948	positive
MiMYB9	MiMYB49	2.30362	1.53999	1.49587	positive
MiMYB28	MiMYB35	2.78606	1.86174	1.49648	positive
MiMYB25	MiMYB43	2.67004	1.78121	1.49901	positive
MiMYB3	MiMYB25	2.97083	1.96875	1.50899	positive
MiMYB13	MiMYB50	2.66857	1.76813	1.50926	positive
MiMYB48	MiMYB54	2.9318	1.94191	1.50975	positive
MiMYB10	MiMYB36	2.84527	1.86589	1.52489	positive
MiMYB16	MiMYB31	2.65706	1.73789	1.5289	positive
MiMYB19	MiMYB37	2.73922	1.79148	1.52903	positive
MiMYB11	MiMYB26	2.63487	1.72257	1.52962	positive
MiMYB18	MiMYB52	3.2006	2.08247	1.53693	positive
MiMYB13	MiMYB30	2.60543	1.69234	1.53954	positive
MiMYB13	MiMYB26	3.15194	2.04305	1.54277	positive
MiMYB11	MiMYB39	2.61852	1.69715	1.54289	positive
MiMYB28	MiMYB49	2.96179	1.91591	1.5459	positive
MiMYB1	MiMYB37	3.02582	1.95634	1.54667	positive
MiMYB7	MiMYB25	2.5972	1.67159	1.55373	positive
MiMYB8	MiMYB27	2.72639	1.75141	1.55668	positive
MiMYB23	MiMYB45	2.64505	1.69473	1.56075	positive
MiMYB11	MiMYB48	2.9058	1.85937	1.56279	positive
MiMYB6	MiMYB53	2.70385	1.72348	1.56883	positive
MiMYB4	MiMYB7	2.68317	1.70888	1.57013	positive
MiMYB20	MiMYB31	3.09206	1.96708	1.5719	positive
MiMYB25	MiMYB39	2.65697	1.68079	1.58078	positive
MiMYB31	MiMYB37	3.01161	1.90321	1.58239	positive
MiMYB30	MiMYB32	2.71018	1.71037	1.58456	positive
MiMYB20	MiMYB48	2.56591	1.61871	1.58516	positive
MiMYB40	MiMYB41	2.48295	1.56248	1.5891	positive
MiMYB16	MiMYB33	3.21903	2.02289	1.59131	positive
MiMYB37	MiMYB38	2.60238	1.6279	1.59861	positive
MiMYB13	MiMYB38	3.18191	1.98848	1.60017	positive
MiMYB18	MiMYB30	3.14989	1.96199	1.60546	positive
MiMYB13	MiMYB25	2.80934	1.74588	1.60912	positive
MiMYB31	MiMYB50	2.96071	1.83671	1.61196	positive
MiMYB30	MiMYB42	3.03424	1.87833	1.6154	positive
MiMYB17	MiMYB54	2.77253	1.71577	1.61591	positive
MiMYB7	MiMYB11	2.61878	1.61903	1.6175	positive
MiMYB13	MiMYB39	3.01129	1.85726	1.62136	positive
MiMYB19	MiMYB28	3.15896	1.94697	1.6225	positive
MiMYB27	MiMYB49	2.34518	1.44427	1.62379	positive
MiMYB6	MiMYB11	2.91983	1.79417	1.62739	positive
MiMYB30	MiMYB40	2.67017	1.63924	1.62891	positive
MiMYB11	MiMYB34	2.55589	1.5655	1.63263	positive
MiMYB14	MiMYB49	2.71905	1.66302	1.63501	positive
MiMYB27	MiMYB28	2.99767	1.83063	1.6375	positive
MiMYB2	MiMYB52	2.93565	1.78898	1.64096	positive
MiMYB25	MiMYB33	2.77863	1.68499	1.64904	positive
MiMYB20	MiMYB39	2.90765	1.7601	1.65198	positive
MiMYB49	MiMYB54	2.34336	1.41295	1.65848	positive
MiMYB10	MiMYB24	2.64983	1.59754	1.65869	positive
MiMYB19	MiMYB48	2.96792	1.78202	1.66548	positive
MiMYB14	MiMYB31	3.09311	1.85179	1.67033	positive
MiMYB23	MiMYB41	2.90411	1.73678	1.67213	positive
MiMYB30	MiMYB37	2.96407	1.76938	1.6752	positive
MiMYB4	MiMYB11	2.92552	1.74544	1.6761	positive
MiMYB14	MiMYB26	3.22042	1.91585	1.68094	positive
MiMYB49	MiMYB53	2.67018	1.58704	1.68248	positive
MiMYB13	MiMYB18	3.14129	1.8525	1.6957	positive
MiMYB20	MiMYB32	3.14914	1.85338	1.69913	positive
MiMYB11	MiMYB47	2.81069	1.64792	1.7056	positive
MiMYB20	MiMYB49	3.04665	1.7861	1.70576	positive
MiMYB32	MiMYB34	3.1561	1.82726	1.72723	positive
MiMYB25	MiMYB42	2.98688	1.72807	1.72845	positive
MiMYB5	MiMYB34	2.72512	1.56848	1.73743	positive
MiMYB7	MiMYB21	3.05254	1.75097	1.74334	positive
MiMYB34	MiMYB37	2.92054	1.67458	1.74405	positive
MiMYB33	MiMYB54	3.21844	1.83498	1.75393	positive
MiMYB15	MiMYB26	3.08946	1.74309	1.7724	positive
MiMYB20	MiMYB28	2.57482	1.4483	1.77782	positive
MiMYB21	MiMYB53	2.88736	1.61947	1.7829	positive
MiMYB11	MiMYB20	3.12317	1.74478	1.79001	positive
MiMYB1	MiMYB7	3.13998	1.75366	1.79053	positive
MiMYB7	MiMYB34	2.89097	1.60509	1.80112	positive
MiMYB20	MiMYB21	3.14815	1.74693	1.8021	positive
MiMYB20	MiMYB22	3.14214	1.74193	1.80383	positive
MiMYB15	MiMYB25	2.64792	1.45881	1.81512	positive
MiMYB28	MiMYB54	2.7294	1.49862	1.82128	positive
MiMYB22	MiMYB49	3.03449	1.65578	1.83266	positive
MiMYB41	MiMYB53	3.23794	1.76327	1.83632	positive
MiMYB6	MiMYB31	2.70494	1.46644	1.84457	positive
MiMYB11	MiMYB41	3.06274	1.65322	1.85259	positive
MiMYB37	MiMYB53	2.69373	1.40549	1.91658	positive
MiMYB7	MiMYB43	3.02304	1.56822	1.92769	positive
MiMYB35	MiMYB47	3.04981	1.56394	1.95008	positive
MiMYB25	MiMYB46	2.81633	1.41505	1.99027	positive
MiMYB46	MiMYB49	2.90633	1.44092	2.017	positive
MiMYB10	MiMYB18	3.03048	1.50136	2.01849	positive
MiMYB3	MiMYB12	2.88431	1.42835	2.01933	positive
MiMYB10	MiMYB30	2.92798	1.44627	2.02449	positive
MiMYB25	MiMYB49	3.1476	1.53855	2.04583	positive
MiMYB44	MiMYB49	2.8515	1.37019	2.08109	positive
