# Supplementary material for: Genome-Wide Characterization, Identification and Expression Profile of MYB Transcription Factor Gene Family during Abiotic and Biotic Stresses in Mango (Mangifera indica)
Source: Plants (Basel). 2022 Nov 16;11(22):3141. doi: 10.3390/plants11223141 (PMC9699602; doi:10.3390/plants11223141)
Supplement: Supplementary file 1 [file plants-11-03141-s001.zip › Table S4-S8.xlsx]

## Sheet: Table S4
Table S4 The expression data of MiMYB genes response to SA treatment
	0h	3h	6h	12h	24h	48h	72h
MiMYB1	1	0.204479	1.6246	1.35674	0	0.317814	0.742924
MiMYB2	1	1.14545	2.26851	0.785799	0.0169183	1.76431	1.60221
MiMYB3	1	0	0.279967	1.1648	0.00262735	0.41478	0.0583628
MiMYB4	1	0.00623307	1.03643	1.45479	22.546	40.6822	54.255
MiMYB5	1	4.51192	3.8093	0.91213	0.283784	0.950693	0.716006
MiMYB6	1	2.58585	1.19778	0.813536	0.447774	0.748567	1.02393
MiMYB7	1	0.954013	0.232296	0.570613	0.0531357	1.11181	1.2075
MiMYB8	1	0.28053	0.369112	0.880856	0.925049	1.4021	1.77199
MiMYB9	1	0.844961	0.383393	0.748136	0.152621	0.151013	3.69714
MiMYB10	1	0.456014	1.47197	1.83297	0.137066	0.73027	0.458554
MiMYB11	1	0.644762	1.04914	1.59737	0.574957	1.21111	1.88865
MiMYB12	1	109.269	0.986139	407.265	1.10971	21.6517	1.38365
MiMYB13	1	0.326648	0.736009	0.412647	0.945769	0.646896	0.945196
MiMYB14	1	0.579685	1.00579	0.0425449	1.2042	1.34301	2.21231
MiMYB15	1	0.141536	0.356103	0.601112	0.921552	0.605604	0.938269
MiMYB16	1	0.0427803	0.0731268	0.532296	0.276229	3.28503	0.238968
MiMYB17	1	1.86022	0.862814	1.20118	0.473046	1.05482	0.987427
MiMYB18	1	0.245614	0.575998	0.602536	0.841218	0.691828	0.85303
MiMYB19	1	0.135861	0	0.396808	0.982817	0.845307	0.413925
MiMYB20	1	0.0543974	0.748909	0	0.839306	0.431258	0.270842
MiMYB21	1	0.896194	1.02346	0.878287	1.26463	0.743093	0.946667
MiMYB22	1	0.59924	3.48768	0.0289469	9.2696	17.189	31.5974
MiMYB23	1	1.64533	2.76444	1.00422	1.24992	1.26705	0.924731
MiMYB24	1	1.59124	1.63265	0.505148	2.67394	2.14101	2.88794
MiMYB25	1	0.519073	0.529987	0	1.88115	2.45032	3.58525
MiMYB26	1	0.10658	0.718647	0.450447	2.03232	1.30591	0.183943
MiMYB27	1	0	0	0	0	0	0
MiMYB28	1	0.801	2.51754	0.329045	0.882887	0.900224	1.00758
MiMYB29	1	2.02162	1.22716	0.0936483	0.765848	0.480896	1.05599
MiMYB30	1	1.83966	1.29427	4.75838	4.2724	5.28784	2.00841
MiMYB31	1	1.05926	0.117502	1.07082	0.518416	0.582691	0.936432
MiMYB32	1	1.55125	8.87417	2.30583	21.9887	33.531	26.7664
MiMYB33	1	0.49671	1.49541	0.293743	2.66421	2.52854	3.15689
MiMYB34	1	0.0177289	1.44993	0.038694	0.0680233	0.539068	0.494958
MiMYB35	1	1.79298	4.84729	0.959545	1.65828	1.96999	21.4531
MiMYB36	1	602.684	210.949	25.0245	4.7096	9.75979	3.63078
MiMYB37	1	0.418529	1.04057	0.365697	2.00263	1.32172	0.795571
MiMYB38	1	0.343386	1.03052	0.631259	1.77341	1.53404	2.44789
MiMYB39	1	2.67395	3.21447	1.09123	5.02974	3.17629	1.92638
MiMYB40	1	0.250106	1.29532	0.35856	4.3909	3.799	5.04239
MiMYB41	1	0.495834	1.57528	0.553176	1.60873	1.60223	2.63152
MiMYB42	1	0.295681	1.12569	0.248583	2.18118	1.62495	1.68813
MiMYB43	1	0.423677	0.851105	0.402534	2.18435	1.64861	2.59437
MiMYB44	1	5.8943	1.9666	0.769788	1.04159	0.668908	0.418819
MiMYB45	1	0.210803	1.6552	0.434126	1.03904	0.915386	3.94277
MiMYB46	1	0.00907569	0.869484	1.16707	5.46627	0.00829405	0.00876342
MiMYB47	1	1.00341	1.48069	0.339491	0.606794	1.49154	1.38584
MiMYB48	1	0.649899	0.0817207	0.525778	0.305218	0.659161	0.141422
MiMYB49	1	1.2627	3.68179	2.7159	2.02671	2.85924	4.14515
MiMYB50	1	0.223359	1.92043	0.67797	0.463699	0.856113	0.597514
MiMYB51	1	0.120138	2.86402	0.671304	0.881335	2.89757	2.54003
MiMYB52	1	1.43613	1.88787	1.02284	0.991429	1.95555	1.48106
MiMYB53	1	0.393224	1.51516	1.17076	0.805343	1.39539	2.05062
MiMYB54	1	2.94532	3.15098	0.374958	0.503463	0.501791	1.76716

## Sheet: Table S5
Table S5 The expression data of MiMYB genes response to MeJA treatment
	0h	3h	6h	12h	24h	48h	72h
MiMYB1	1	0	0	0	8.5544	3.98183	2.7663
MiMYB2	1	104.497	111.721	118.292	2.55402	1.38741	1.74361
MiMYB3	1	0	0	0	0.0942728	0.037131	0.0503337
MiMYB4	1	0	0	0	1.33865	0	0.558388
MiMYB5	1	99.8376	14.9719	25.7877	4.71777	2.98559	3.47814
MiMYB6	1	0.591392	0.57801	0.789257	0.186176	0.0640993	0.709303
MiMYB7	1	12.574	13.5379	15.1542	38.0948	24.0848	27.9005
MiMYB8	1	1.11689	0.711435	4.34597	7.15568	4.82873	9.00305
MiMYB9	1	0.189075	0.2903	0.201816	1.59111	0.700119	2.70298
MiMYB10	1	1.11709	1.80584	2.82029	1.69544	1.53786	1.47978
MiMYB11	1	1.67115	0.821243	1.72574	1.17326	0.948931	1.15501
MiMYB12	1	0	0	0	0.351755	0.290284	9.70603
MiMYB13	1	1.69991	0.603749	0.605603	1.05426	0.858726	0.963645
MiMYB14	1	1.29093	1.23061	2.04776	2.23273	1.34862	1.17132
MiMYB15	1	0.22267	0.0949374	0.225	0.835714	0.66779	1.22057
MiMYB16	1	0	0	0	0	0	0
MiMYB17	1	1.90608	0.562293	0.702741	0.0645943	0.145688	0.222185
MiMYB18	1	0.790015	0.312657	0.389058	0.819141	0.615906	0.909851
MiMYB19	1	0.591063	0.126703	0.227362	0.247213	0.128975	0.192603
MiMYB20	1	0.697431	0.0897561	0.534673	0.319848	0.24396	0.61636
MiMYB21	1	1.12119	0.572262	0.713259	1.14675	0.738451	1.08223
MiMYB22	1	2.36921	5.1807	10.3537	2.85604	3.19282	6.0414
MiMYB23	1	3.66797	0.693943	0.748896	1.16067	0.574912	0.605615
MiMYB24	1	4.95337	1.43042	1.83877	2.81201	2.5042	2.22204
MiMYB25	1	3.48766	2.01384	2.09609	19.4192	26.2763	10.4105
MiMYB26	1	1.06868	1.19485	1.45864	1.24848	1.51872	0.682503
MiMYB27	1	0.942319	0.368772	0.203838	0.324531	0.0240749	0.00124125
MiMYB28	1	3.26699	1.60837	0.705545	0.379931	0.410066	0.270592
MiMYB29	1	1.24065	0.27151	0.356456	0.203789	0.0926969	0.224039
MiMYB30	1	0.852018	3.25568	3.17003	0.596058	0.650088	0.661048
MiMYB31	1	0.364373	0.693438	0.58123	0.171855	0.15779	0.232071
MiMYB32	1	9.52298	6.78681	0.749584	3.3278	3.23435	1.42193
MiMYB33	1	1.09904	0.622212	0.988932	0.54391	0.55161	0.430953
MiMYB34	1	1.64271	2.71974	2.93972	0.792248	0.228664	1.17208
MiMYB35	1	6.49414	5.55121	0.803772	0.747333	0.771073	0.882921
MiMYB36	1	19.1493	1.81151	14.6494	22.6531	29.9909	3.71999
MiMYB37	1	1.32024	0.783863	1.12737	0.560506	0.552924	0.484647
MiMYB38	1	1.53877	0.77104	1.04802	0.971897	0.762406	0.923002
MiMYB39	1	3.61432	0.342648	2.41432	1.94172	3.01805	0.0629362
MiMYB40	1	1.51929	0.676076	1.08048	0.71423	0.924944	0.554119
MiMYB41	1	1.95777	1.14377	2.39525	0.813844	0.851248	0.576338
MiMYB42	1	1.00059	0.527852	1.67778	0.543147	0.59881	0.392622
MiMYB43	1	0.918113	0.127205	0.784516	0.893771	0.752734	0.65888
MiMYB44	1	14.3455	1.93839	2.85193	0.769317	0.301128	0.806116
MiMYB45	1	0.84561	1.27412	5.91531	1.44018	2.22867	1.72346
MiMYB46	1	0	0	17.4367	1.43716	0.729458	0.979798
MiMYB47	1	0.499139	1.37211	4.85485	31.7665	0.408364	0.201725
MiMYB48	1	0.0563158	0.511481	0.457487	421.226	0.684915	4.25351
MiMYB49	1	1.8468	1.12462	2.25207	47.3991	0.975809	2.06527
MiMYB50	1	0.94978	2.44021	7.68544	39.752	9.20889	5.34953
MiMYB51	1	1.06267	0.8	1.1	0.8	1	0.2
MiMYB52	1	2.41115	1.20938	2.02352	17.5675	0.568987	0.723025
MiMYB53	1	1.05574	0.787548	1.58721	43.7066	0.859032	1.42334
MiMYB54	1	26.1868	11.0138	30.0154	440.85	3.38741	8.93271

## Sheet: Table S6
Table S6 The expression data of MiMYB genes response to H2O2 treatment
	0h	3h	6h	12h	24h	48h	72h
MiMYB1	1	0.387449	1.87661	1.39298	0.885029	1.35731	0.538389
MiMYB2	1	1.59898	1.91406	1.59352	1.34678	0.649513	0.86484
MiMYB3	1	9.00478	23.359	61.8066	1.057	0.734257	0.506301
MiMYB4	1	0	11.8675	19.214	0.258764	5.13307	16.0393
MiMYB5	1	1.95027	4.01965	1.30225	1.43779	0.440362	1.48466
MiMYB6	1	2.04718	2.89883	4.39503	0.658195	0.917407	1.05041
MiMYB7	1	0.701712	2.95362	1.90181	1.15579	1.13751	0.573378
MiMYB8	1	0.529739	2.00412	1.17475	0.494904	0.811137	1.26836
MiMYB9	1	6.43913	1.04301	3.14142	1.0502	1.16944	1.55117
MiMYB10	1	0.593026	2.10814	3.49723	0.726376	1.12667	0.600211
MiMYB11	1	0.671116	3.89946	1.30129	0.440111	0.844878	1.69336
MiMYB12	1	2.69259	0.02198	6.24553	2.85359	4.4416	4.87799
MiMYB13	1	1.28204	2.22395	2.03697	1.05127	0.7563	1.11755
MiMYB14	1	1.00455	1.82657	0.865969	0.395241	0.396044	0.73824
MiMYB15	1	0.176869	0.564598	1.60582	0.219624	0.417447	0.174015
MiMYB16	1	29.6628	29.7603	71.4997	0.570016	0.353611	2.23508
MiMYB17	1	2.6607	2.35972	4.65385	0.478687	5.06676	3.8833
MiMYB18	1	0.83899	1.28109	1.76747	1.37396	1.11292	1.37367
MiMYB19	1	0.567858	1.31791	1.33597	0.536528	0.393172	0.50947
MiMYB20	1	0.655413	1.68956	1.56621	1.02425	0.731925	0.638774
MiMYB21	1	0.905899	1.43673	1.07575	0.790012	0.583155	0.794092
MiMYB22	1	0.706888	2.41424	1.76512	0.750385	1.43222	1.37648
MiMYB23	1	1.15708	1.3728	0.789377	0.53441	0.50794	1.03449
MiMYB24	1	1.03291	0.653958	1.15083	2.11981	1.46604	1.07346
MiMYB25	1	1.54134	1.5301	0.90036	0.563638	1.54726	1.50044
MiMYB26	1	0.843773	2.14592	1.40115	1.55884	2.20084	2.01215
MiMYB27	1	0.743004	25.5189	13.9621	0	0	0
MiMYB28	1	1.13375	1.98326	0.408686	0.495156	0.772013	0.514789
MiMYB29	1	1.29369	0.718194	0.7142	1.92173	0.706542	0.642285
MiMYB30	1	1.8692	0.609507	0.859471	1.25725	1.02246	1.63005
MiMYB31	1	0.126695	0.373741	0.829816	0.775219	0.403113	0.352157
MiMYB32	1	3.00455	1.90721	1.29251	1.27314	4.75656	2.27262
MiMYB33	1	1.09337	2.13779	1.26237	0.540993	0.941769	0.580202
MiMYB34	1	0.0062354	0.179122	0.926892	0.940651	1.35548	0.593477
MiMYB35	1	1.90116	2.26512	8.91639	1.56827	2.40246	3.1623
MiMYB36	1	4.44105	11.5952	2.1394	0.605168	0.2672	4.37938
MiMYB37	1	0.688947	1.21973	0.458868	0.314793	0.381783	0.502093
MiMYB38	1	0.749623	1.00939	0.603701	0.609818	0.468045	0.670508
MiMYB39	1	4.09953	3.43379	1.45233	1.01915	1.20715	1.03322
MiMYB40	1	2.17813	4.18069	2.09058	0.93509	1.5346	0.628233
MiMYB41	1	3.24413	3.1627	1.36726	0.995868	1.31186	1.30281
MiMYB42	1	0.684892	1.40771	0.926607	0.70461	1.13362	0.989716
MiMYB43	1	0.878474	1.43857	1.12836	1.04786	1.72495	1.23166
MiMYB44	1	1.10111	1.12614	0.330527	1.16122	0.530253	2.04597
MiMYB45	1	0.924244	6.41374	3.56143	0.516131	2.21773	5.50283
MiMYB46	1	3.28737	0.595585	1.72303	1.5409	76.2302	79.5114
MiMYB47	1	3.80722	7.9485	0.30744	0.690764	0.046942	14.5761
MiMYB48	1	7.1339	10.3426	0	1.83253	0	17.014
MiMYB49	1	16.9314	27.7573	5.64648	2.65257	0.609223	64.622
MiMYB50	1	5.45857	18.2514	4.11356	0.682276	0.308589	13.3347
MiMYB51	1	4.25229	21.5395	4.9573	1.27462	0.524901	17.8241
MiMYB52	1	21.5013	27.0693	1.82129	1.33988	0.12283	13.6472
MiMYB53	1	7.31123	17.1904	1.78614	0	0.445217	24.9416
MiMYB54	1	24	75	9.30516	65.2818	2.52655	67.2971

## Sheet: Table S7
Table S7 The expression data of MiMYB genes response to C. gloeosporioides infection
	0h	3h	6h	12h	24h	48h	72h
MiMYB1	1	0.709086	40.784	2.46408	3.25992	1.20364	0.0436757
MiMYB2	1	1.82326	58.0163	3.6461	3.1146	2.32906	0.272221
MiMYB3	1	0.033049	5.16436	0.47164	2.08136	2.24711	1
MiMYB4	1	681.014	783.675	6521.64	457.445	26.0615	89.1527
MiMYB5	1	2.68343	94.139	2.99878	3.21995	1.02429	0.283769
MiMYB6	1	1.76958	34.0508	3.01895	1.83232	0.680472	0.14795
MiMYB7	1	1.6793	43.4025	5.12555	4.00187	1.66179	0.221055
MiMYB8	1	1.14331	64.273	4.59192	7.37768	1.60638	0.785822
MiMYB9	1	0.731454	7.23761	3.01891	0.237459	0.861327	0.33374
MiMYB10	1	2.93534	74.7476	10.329	1.26466	0.439631	0.0201754
MiMYB11	1	1.8282	67.9914	6.87627	4.63591	1.40335	0.136326
MiMYB12	1	0.0182075	2.14462	0.00397316	107.197	1	9.9681
MiMYB13	1	0.844173	33.8168	2.99806	4.38275	1.61451	1.2214
MiMYB14	1	0.965607	50.4605	10.3533	14.2024	1.1924	0.0865092
MiMYB15	1	0.782902	18.7914	5.52072	2.07588	0.573578	0.0200543
MiMYB16	1	5814.06	6739.79	14122	1	1	1
MiMYB17	1	1.15414	15.8516	2.26088	2.23173	0.912979	0.146828
MiMYB18	1	0.494789	22.5943	1.2701	0.935515	0.688254	0.160181
MiMYB19	1	1.3979	25.0184	2.50197	1.06279	0.597221	0.0411915
MiMYB20	1	0.611002	13.8873	4.5693	4.54163	0.596662	0.522973
MiMYB21	1	0.880486	44.8683	1.84062	1.39906	0.597745	0.123416
MiMYB22	1	13.6584	1	8.41904	165.574	65.3499	2.95458
MiMYB23	1	1.61501	5.43436	0.872974	3.91468	1.09046	0.631782
MiMYB24	1	1	1	1	30.7677	146.223	1.14826
MiMYB25	1	6.55933	1	1	18.6192	336.387	1.41144
MiMYB26	1	1.19022	0.0136937	3.24231	30.0607	102.535	3.45984
MiMYB27	1	1.19022	1.3	0.9	0.0542585	0.216069	0.00821973
MiMYB28	1	2.15007	0.768502	1.07662	1.21727	26.1325	0.136481
MiMYB29	1	1.13625	0.172544	0.8	2.07985	10.1548	1.05398
MiMYB30	1	0.975377	0.28108	0.7	1.7018	0.734981	1.82598
MiMYB31	1	0.104578	1	0.00241356	2.82089	11.3225	2.60862
MiMYB32	1	0.173422	2.40806	1	2.4586	40.4289	1.73123
MiMYB33	1	1.19323	0.370066	75.8562	0.421569	9.34109	0.316658
MiMYB34	1	1.2	1.4	1.1	18	4.43422	15
MiMYB35	1	1.2	1.4	1.1	3.26481	282.107	7.59973
MiMYB36	1	0.181002	1.65334	10.9449	1.4	1.3	0.9
MiMYB37	1	2.51395	1.1	2.53383	0.682047	2.40926	0.772671
MiMYB38	1	0.908022	0.109494	16.112	2.38284	1	0.286426
MiMYB39	1	4.652	53	89	7.64855	11.5479	2.17468
MiMYB40	1	0.897352	0.0581497	3.66223	34.0367	182.377	1.59023
MiMYB41	1	0.603918	1.86509	5.08346	0.903715	7.33237	0.328787
MiMYB42	1	0.808239	0.138171	4.57015	1.49811	12.5103	1.4557
MiMYB43	1	1.02382	0.740939	46.3332	0.832524	12.8395	0.560056
MiMYB44	1	2.97871	5.62838	89.7719	1.65501	10.7818	0.864875
MiMYB45	1	1.25116	0.295449	45.6041	2.26459	172.033	3.03766
MiMYB46	1	32.5943	1	1580	5645.89	25828.9	16094.4
MiMYB47	1	0.0583801	0.632676	0.190696	0.531872	0.899906	1.1238
MiMYB48	1	0.000704505	0.013964	0.269845	7135.55	659.257	19112
MiMYB49	1	1.34337	1.94131	0.599439	0.973228	2.51029	1.69011
MiMYB50	1	625.24	34.4495	688.613	23.1716	0.184053	105.467
MiMYB51	1	0.104304	5.01121	1.98914	5.39023	1.04441	3.0586
MiMYB52	1	0.333295	1.39102	0.901755	1.7864	0.857748	0.566108
MiMYB53	1	1.19849	1.96468	0.992087	3.32499	1.27202	1.40742
MiMYB54	1	20.7296	25.9488	53.1101	97.4126	14.509	147.436

## Sheet: Table S8
Table S8 The expression data of MiMYB genes response to X. campestris pv. mangiferaeindicae infection
	0h	3h	6h	12h	24h	48h	72h
MiMYB1	1	0.397499	0.624285	0.660144	6.90025	4.03348	3.00444
MiMYB2	1	1.51771	1.97096	1.78773	9.10926	2.94057	2.19001
MiMYB3	1	3.30019	7.50284	1.56391	24.6037	6.51909	79.5877
MiMYB4	1	0.0482107	0.219939	0.602875	0.267684	0.357353	0.277849
MiMYB5	1	4.69864	3.97027	6.0147	18.0586	5.99985	5.03241
MiMYB6	1	1.39081	1.43421	2.13047	3.95394	2.11437	1.87863
MiMYB7	1	1.03318	1.08551	3.68883	10.2462	4.90336	4.69219
MiMYB8	1	0.660811	1.02004	2.05382	6.89597	2.71942	1.97062
MiMYB9	1	1.85489	0.603427	0.856719	1.1202	1.04803	0.941854
MiMYB10	1	0.585669	0.894339	1.8915	8.70588	4.45165	4.06558
MiMYB11	1	1.06341	0.705419	1.42303	5.25193	4.20139	2.39026
MiMYB12	1	0.994578	1.10063	0.453184	1.77683	0.140291	0.403362
MiMYB13	1	0.850527	1.19232	2.51836	5.14094	0.792661	2.00938
MiMYB14	1	0.536552	0.361108	0.504503	11.9968	5.78934	2.57771
MiMYB15	1	0.121043	0.0841865	0.259054	5.76504	2.60286	2.74509
MiMYB16	1	4.59414	1.42916	103.663	90.5533	0.465435	1.22867
MiMYB17	1	1.06729	0.476166	0.78596	2.19545	0.886304	0.457454
MiMYB18	1	0.630679	0.479296	1.66932	3.06886	1.70798	1.35707
MiMYB19	1	0.3814	0.235044	0.884242	8.88016	3.34818	2.77967
MiMYB20	1	0.364546	0.247177	0.845474	8.69257	3.58092	2.49867
MiMYB21	1	1.69369	1.57503	3.94428	4.47168	2.31521	2.38812
MiMYB22	1	0.825415	0.751266	1.06573	4.92577	4.53446	3.72473
MiMYB23	1	1.77874	1.75676	2.23006	5.69608	2.27198	2.2419
MiMYB24	1	1.56424	1.48452	1.1392	3.09123	5.51951	3.6664
MiMYB25	1	17.5568	51.6132	28.7914	10.6428	14.9014	13.4209
MiMYB26	1	22.7492	50.6802	23.4435	4.75799	11.2033	3.78303
MiMYB27	1	0.319675	0.786197	13.7774	1.27019	1.505	0.844872
MiMYB28	1	7.43421	11.2263	2.27902	0.688744	0.517217	0.687978
MiMYB29	1	0.965606	1.29949	0.63298	0.874041	0.667982	0.939267
MiMYB30	1	3.28538	1.67246	0.669334	11.3477	8.73837	10.0976
MiMYB31	1	0.818043	0.22842	0.188726	0.421901	2.46199	0.853576
MiMYB32	1	8.56684	4.99089	1.52652	3.93091	2.47375	1.09595
MiMYB33	1	1.74566	3.30557	2.19775	3.5079	3.06522	2.72425
MiMYB34	1	2.64075	1.56002	1.13813	0.795422	19.8756	8.86387
MiMYB35	1	0.0121591	0.00346227	0.000263486	0.0660071	20.0086	3.46477
MiMYB36	1	2.64221	11.6503	7.50581	363.424	680.029	773.768
MiMYB37	1	0.650688	1.3392	0.890943	1.38188	2.27807	2.67085
MiMYB38	1	0.290709	0.366882	0.277495	1.2973	4.02942	2.04548
MiMYB39	1	0.637946	10.7068	10.8732	1.22761	2.99091	2.56461
MiMYB40	1	0.73771	1.53281	1.57624	4.50252	1.58232	2.22194
MiMYB41	1	1.46133	3.70247	2.14832	7.89075	4.09118	4.48916
MiMYB42	1	0.69985	1.02184	1.73624	4.92023	2.15441	3.27681
MiMYB43	1	0.479961	0.494765	0.429754	1.26396	1.17336	1.08691
MiMYB44	1	2.2048	1.09905	0.473048	1.2821	1.15663	0.706426
MiMYB45	1	0.255677	1.6206	3.11861	4.70074	27.0298	23.308
MiMYB46	1	2.20654	0.000129232	8.29475e-07	1.37721	0	3.74066
MiMYB47	1	0.59453	0.312956	0.796693	0.599149	0.550911	0.610676
MiMYB48	1	1.40561	1.73912	0.799588	0.0465676	35.2341	32.3386
MiMYB49	1	3.30809	0.675073	0.692579	1.21609	1.26436	4.40471
MiMYB50	1	0.750364	2.3205	0.71102	1.82384	1.1917	4.88542
MiMYB51	1	5.10082	1.74646	0.387617	5.58873	8.90987	9.11625
MiMYB52	1	1.80035	2.6514	2.3689	3.22268	1.05117	2.7352
MiMYB53	1	0.805317	1.08867	0.745692	1.36167	0.878691	1.00409
MiMYB54	1	5.14783	8.75568	10.3262	13.2954	4.38322	3.46288
